# Supplementary material for: A Helquat-like Compound as a Potent Inhibitor of Flaviviral and Coronaviral Polymerases
Source: Molecules. 2022 Mar 15;27(6):1894. doi: 10.3390/molecules27061894 (PMC8953834; doi:10.3390/molecules27061894)
Supplement: Supplementary file 1 [file molecules-27-01894-s001.zip]

Archive with 1 entries (1 files):
- molecules-1627944-supplementary.pdf
